# Supplementary material for: Evolution of the Illegal Substances Market and Substance Users’ Social Situation and Health during the COVID-19 Pandemic
Source: Int J Environ Res Public Health. 2021 May 7;18(9):4960. doi: 10.3390/ijerph18094960 (PMC8125553; doi:10.3390/ijerph18094960)
Supplement: Supplementary file 1 [file ijerph-18-04960-s001.zip]

Archive with 1 entries (1 files):
- ijerph-1200179-supplementary.pdf
